# Supplementary material for: doubletrouble: an R/Bioconductor package for the identification, classification, and analysis of gene and genome duplications
Source: Bioinformatics. 2025 Jan 25;41(2):btaf043. doi: 10.1093/bioinformatics/btaf043 (PMC11810640; doi:10.1093/bioinformatics/btaf043)
Supplement: btaf043_Supplementary_Data [file btaf043_supplementary_data.zip]

Archive with 1 entries (1 files):
- ad438_supplementary_texts_combined.pdf
